# Supplementary material for: Colorectal Endoscopic Submucosal Dissection: Performance of a Novel Hybrid-Technology Knife in an Animal Trial
Source: Diagnostics (Basel). 2023 Oct 30;13(21):3347. doi: 10.3390/diagnostics13213347 (PMC10650536; doi:10.3390/diagnostics13213347)
Supplement: Supplementary file 1 [file diagnostics-13-03347-s001.zip]

Archive with 1 entries (1 files):
- diagnostics-2656423-supplementary.mpeg
